# Supplementary material for: Greedy Ensemble Hyperspectral Anomaly Detection
Source: J Imaging. 2024 May 28;10(6):131. doi: 10.3390/jimaging10060131 (PMC11204925; doi:10.3390/jimaging10060131)
Supplement: Supplementary file 1 [file jimaging-10-00131-s001.zip]

Archive with 1 entries (1 files):
- jimaging-2928945-supplementary.pdf
